# Supplementary material for: Molecular Simulation Study of All-Silica Zeolites for the Adsorptive Removal of Airborne Chloroethenes
Source: Langmuir. 2025 Jan 6;41(2):1344–55. doi: 10.1021/acs.langmuir.4c03947 (PMC11755781; doi:10.1021/acs.langmuir.4c03947)
Supplement: Supplementary file 2 — la4c03947_si_002.xlsx [file la4c03947_si_002.xlsx]

## Sheet: S1.1 Results K_H simulations
Summary of results: Henry constant simulations
Henry constant KH [mol/(kg*kPa)]
	10MR zeolites				12MR zeolites								12MR+10MR zeolites		14MR zeolites
	MFI	MTT	TON	TUN	AFI	BEA	EUO	FAU	IFR	MEI	MOR	MTW	IWR	MSE	CFI	DON
ETH	0.0518369	0.0550442	0.0481268	0.054004	0.0368406	0.0384226	0.051193	0.00808463	0.0512016	0.0198863	0.02539	0.0411624	0.0349212	0.0422026	0.0185287	0.0096219
VC	1.89161	1.93348	2.29944	1.95654	1.14665	1.27295	2.59123	0.0870305	2.10373	0.709665	0.801478	1.75245	1.01769	1.47189	0.521013	0.159975
1,1-DCE	26.7774	24.4054	33.583	31.7499	35.3728	23.0085	99.2062	0.77608	63.068	7.34954	23.6282	55.0199	19.7607	34.9057	14.8567	2.47157
cis-1,2-DCE	42.4654	31.557	75.0713	54.4417	39.0925	37.7204	121.36	0.960023	89.0821	10.3787	27.0567	67.4917	30.5381	47.4941	15.5692	2.68013
trans-1,2-DCE	102.051	101.509	233.812	89.3772	27.7014	34.0655	81.7851	1.00831	69.8631	10.4143	28.3909	77.0107	16.8022	41.9161	12.4374	2.74003
TCE	948.324	289.855	2096.63	1069.24	915.337	506.31	3459.68	8.71553	1806.64	100.381	806.519	2159.08	341.43	810.189	367.272	42.3352
PCE	3206.38	142.978	17313.1	12397.2	22236.4	4199.57	90008.6	76.5867	25615.9	846.63	31955.2	61716.6	4047.18	9377.22	8457.53	684.023
N2	0.00336392	0.00265479	0.00273701	0.0031093	0.00259084	0.00270837	0.00273373	0.00133635	0.00298161	0.00225968	0.00248155	0.00209663	0.00265395	0.00264991	0.00146751	0.00111222
Heat of adsorption qst [kJ/mol]
	MFI	MTT	TON	TUN	AFI	BEA	EUO	FAU	IFR	MEI	MOR	MTW	IWR	MSE	CFI	DON
ETH	25.8822	27.9324	27.8152	25.8027	21.351	21.6689	25.878	15.8239	23.3216	20.3928	23.2296	24.7065	22.4346	23.0831	20.7024	18.2924
VC	37.8861	40.3087	41.3463	37.7188	31.0913	32.9364	38.6727	22.9743	34.6477	33.8402	33.2042	36.3088	33.3841	34.2753	30.2043	26.4094
1,1-DCE	46.3922	52.2163	53.1954	47.6223	40.886	42.3002	51.1912	29.3089	44.932	40.0534	43.6851	48.0783	43.4425	44.8274	39.7982	34.2377
cis-1,2-DCE	47.8775	51.6096	54.2916	49.6599	41.0827	43.9906	51.7017	30.38	46.229	41.5011	44.0031	48.1704	45.6349	46.0868	39.8149	34.426
trans-1,2-DCE	49.9026	53.0615	55.9484	49.6976	40.7522	43.84	49.0574	30.4637	45.4048	39.7145	44.3504	47.9403	41.2668	45.2249	39.7564	34.8025
TCE	58.4756	62.2077	66.9273	59.4421	50.7143	52.3293	62.7558	36.7355	55.3669	46.4215	55.0405	59.9693	52.4841	55.484	49.367	42.4592
PCE	66.057	67.2955	77.153	68.3749	60.5048	58.5927	74.4919	43.1245	65.3583	51.982	67.1114	71.8811	61.1575	64.3457	58.8354	50.459
N2	16.1084	17.1084	17.2716	15.485	13.3051	13.1503	19.2129	9.99558	14.3679	12.9286	16.0958	15.2632	13.5311	13.9453	13.0206	11.6566

## Sheet: S1.2 Selectivites from K_H sim
Selectivities (computed from ratio of Henry constants)
a) Selectivity over nitrogen
	MFI	MTT	TON	TUN	AFI	BEA	EUO	FAU	IFR	MEI	MOR	MTW	IWR	MSE	CFI	DON
ETH/N2	15.4097	20.7339	17.5837	17.3685	14.2196	14.1866	18.7264	6.04977	17.1725	8.80049	10.2315	19.6327	13.1582	15.9261	12.6259	8.65109
VC/N2	562.324	728.3	840.13	629.254	442.58	470.007	947.87	65.1253	705.567	314.055	322.975	835.841	383.464	555.449	355.032	143.834
1,1-DCE/N2	7960.17	9192.97	12270	10211.3	13653	8495.34	36289.6	580.744	21152.3	3252.47	9521.53	26242.1	7445.78	13172.4	10123.8	2222.2
cis-1,2-DCE/N2	12623.8	11886.8	27428.2	17509.3	15088.7	13927.4	44393.6	718.39	29877.2	4593.01	10903.1	32190.6	11506.7	17922.9	10609.3	2409.72
trans-1,2-DCE/N2	30336.8	38236.4	85426.3	28745.1	10692.1	12577.9	29917	754.52	23431.3	4608.75	11440.8	36730.7	6331.03	15817.9	8475.17	2463.57
TCE/N2	281910	109182	766031	343886	353298	186943	1.26555e+06	6521.88	605927	44422.5	325006	1.02978e+06	128650	305742	250269	38063.8
PCE/N2	953168	53856.8	6.32555e+06	3.98713e+06	8.58273e+06	1.55059e+06	3.29251e+07	57310.2	8.5913e+06	374668	1.28771e+07	2.94361e+07	1.52497e+06	3.5387e+06	5.76318e+06	615008
b) Selectivity over ethene
	MFI	MTT	TON	TUN	AFI	BEA	EUO	FAU	IFR	MEI	MOR	MTW	IWR	MSE	CFI	DON
VC/ETH	36.4916	35.126	47.7788	36.2295	31.1247	33.1303	50.6168	10.7649	41.0871	35.6862	31.5667	42.574	29.1426	34.8768	28.1193	16.6261
1,1-DCE/ETH	516.57	443.378	697.801	587.918	960.158	598.827	1937.89	95.9944	1231.76	369.578	930.609	1336.65	565.866	827.099	801.825	256.869
cis-1,2-DCE/ETH	819.212	573.302	1559.86	1008.1	1061.12	981.726	2370.64	118.747	1739.83	521.905	1065.64	1639.64	874.487	1125.38	840.277	278.545
trans-1,2-DCE/ETH	1968.69	1844.14	4858.25	1655.01	751.927	886.602	1597.58	124.719	1364.47	523.692	1118.19	1870.9	481.147	993.211	671.253	284.77
TCE/ETH	18294.4	5265.86	43564.7	19799.4	24845.9	13177.4	67581.2	1078.04	35284.8	5047.74	31765.2	52452.6	9777.18	19197.6	19821.8	4399.88
PCE/ETH	61855.3	2597.52	359739	229561	603585	109299	1.75822e+06	9473.12	500295	42573.6	1.25857e+06	1.49934e+06	115895	222195	456457	71090.2
c) trans-1,2-C2Cl2H2 over other isomers
	MFI	MTT	TON	TUN	AFI	BEA	EUO	FAU	IFR	MEI	MOR	MTW	IWR	MSE	CFI	DON
trans-1,2-DCE/1,1-DCE	3.81108	4.1593	6.96223	2.81504	0.783129	1.48056	0.824395	1.29923	1.10774	1.417	1.20157	1.39969	0.850284	1.20084	0.837156	1.10862
trans-1,2-DCE/cis-1,2-DCE	2.40315	3.2167	3.11454	1.64171	0.708613	0.903106	0.673903	1.05029	0.784255	1.00343	1.04931	1.14104	0.550204	0.882553	0.798847	1.02235

## Sheet: S2.1 MFI isotherms
MFI
a) Single-component isotherms
ETH				VC				1,1-DCE				cis-1,2-DCE				trans-1,2-DCE				TCE				PCE
p [kPa]	Uptake [mmol/g]	qst [kJ/mol]		p [kPa]	Uptake [mmol/g]	qst [kJ/mol]		p [kPa]	Uptake [mmol/g]	qst [kJ/mol]		p [kPa]	Uptake [mmol/g]	q_st [kJ/mol]		p [kPa]	Uptake [mmol/g]	q_st [kJ/mol]		p [kPa]	Uptake [mmol/g]	q_st [kJ/mol]		p [kPa]	Uptake [mmol/g]	q_st [kJ/mol]
1e-05	4.14999e-07	23.2408		1e-05	1.31337e-05	36.5886		1e-05	0.000158622	45.0525		1e-05	0.000245659	46.4865		1e-05	0.000592356	48.5181		1e-05	0.00493657	56.8526		1e-05	0.0138581	64.0328
3.16228e-05	1.30784e-06	25.6541		3.16228e-05	4.01498e-05	36.6353		3.16228e-05	0.000492692	45.1255		3.16228e-05	0.000776965	46.522		3.16228e-05	0.00188388	48.547		3.16228e-05	0.015369	56.9218		3.16228e-05	0.0431807	64.1013
0.0001	3.90402e-06	24.3666		0.0001	0.000127275	36.8309		0.0001	0.00156004	45.0424		0.0001	0.00250992	46.6003		0.0001	0.00599334	48.5622		0.0001	0.0472398	56.9805		0.0001	0.12775	64.3176
0.000316228	1.24543e-05	24.9873		0.000316228	0.000400448	36.8383		0.000316228	0.00497305	45.0687		0.000316228	0.00776269	46.5423		0.000316228	0.018724	48.6452		0.000316228	0.143606	57.521		0.000316228	0.33124	65.101
0.001	3.97553e-05	25.1535		0.001	0.001281	36.937		0.001	0.015428	45.0844		0.001	0.0242981	46.7125		0.001	0.0583965	48.8571		0.001	0.345637	58.1119		0.001	0.551754	65.8162
0.00316228	0.000127094	25.1949		0.00316228	0.00401236	36.9082		0.00316228	0.0472526	45.1302		0.00316228	0.0792462	47.2432		0.00316228	0.182095	49.559		0.00316228	0.61695	59.9387		0.00316228	0.779102	68.4724
0.01	0.000393606	25.2167		0.01	0.0126251	36.92		0.01	0.135375	45.289		0.01	0.260339	49.0864		0.01	0.512367	51.2766		0.01	0.939677	63.9313		0.01	0.897789	69.8824
0.0316228	0.00126379	25.2461		0.0316228	0.0397208	37.0223		0.0316228	0.323981	45.6866		0.0316228	0.747618	53.0238		0.0316228	0.998895	53.6525		0.0316228	1.1695	66.457		0.0316228	1.03823	71.7976
0.1	0.00400116	25.2282		0.1	0.124661	37.3803		0.1	0.56841	46.4625		0.1	1.2586	56.6512		0.1	1.31494	55.169		0.1	1.27838	67.4596		0.1	1.14858	72.881
0.316228	0.0125891	25.2307		0.316228	0.375218	38.2974		0.316228	0.816293	48.0487		0.316228	1.5459	58.3974		0.316228	1.4964	56.0274		0.316228	1.39317	68.4795		0.316228	1.18362	73.2514
1	0.0395245	25.2837		1	0.91282	40.0879		1	1.09117	50.1032		1	1.68889	59.0862		1	1.6049	56.5638		1	1.45855	68.7814		1	1.27593	73.8582
b) Mixture isotherms
VC/N2						TCE/N2						PCE/N2
VC			N2 (p = 101.325 kPa)			TCE			N2 (p = 101.325 kPa)			PCE			N2 (p = 101.325 kPa)
p [kPa]	Uptake [mmol/g]	qst [kJ/mol]	Uptake [mmol/g]	qst [kJ/mol]		p [kPa]	Uptake [mmol/g]	qst [kJ/mol]	Uptake [mmol/g]	qst [kJ/mol]		p [kPa]	Uptake [mmol/g]	qst [kJ/mol]	Uptake [mmol/g]	qst [kJ/mol]
1e-05	1.14677e-05	37.3247	0.262466	15.8573		1e-05	0.00438338	57.3594	0.260735	15.8684		1e-05	0.0121836	64.5907	0.261423	15.8929
3.16228e-05	3.5614e-05	37.3002	0.262432	15.8543		3.16228e-05	0.0137878	57.4046	0.25991	15.8904		3.16228e-05	0.0394531	64.7216	0.258771	15.9804
0.0001	0.000113539	37.1644	0.262392	15.8576		0.0001	0.042471	57.5184	0.25684	15.9712		0.0001	0.115765	64.8894	0.24964	16.2261
0.000316228	0.000362496	37.24	0.262262	15.8556		0.000316228	0.124134	57.7456	0.247201	16.197		0.000316228	0.290492	65.4065	0.226486	16.8406
0.001	0.00114315	37.2306	0.262233	15.8577		0.001	0.318277	58.5515	0.224198	16.7994		0.001	0.520283	66.068	0.19149	17.8664
0.00316228	0.00362666	37.2109	0.26198	15.8608		0.00316228	0.591397	60.343	0.185462	17.7143		0.00316228	0.727257	68.1331	0.151465	18.672
0.01	0.0114359	37.223	0.26103	15.8724		0.01	0.891868	63.579	0.136062	18.5198		0.01	0.828297	69.1449	0.128875	19.0339
0.0316228	0.0358868	37.3376	0.258729	15.9027		0.0316228	1.14753	66.6175	0.0929479	19.0602		0.0316228	1.10596	72.6971	0.0666432	19.3256
0.1	0.11313	37.6432	0.250541	16.0026		0.1	1.26782	67.455	0.0725898	19.2276		0.1	1.15997	73.2943	0.0584861	19.3987
0.316228	0.336807	38.4288	0.225874	16.2816		0.316228	1.36241	68.0938	0.0576611	19.4875		0.316228	1.2528	74.0905	0.0392034	19.5691
1	0.835315	40.0022	0.16292	16.8803		1	1.45283	68.6051	0.04214	19.5653		1	1.32034	74.5713	0.0299499	19.6451

## Sheet: S2.2 MTT isotherms
MTT
a) Single-component isotherms
ETH				VC				1,1-DCE				cis-1,2-DCE				trans-1,2-DCE				TCE				PCE
p [kPa]	Uptake [mmol/g]	qst [kJ/mol]		p [kPa]	Uptake [mmol/g]	qst [kJ/mol]		p [kPa]	Uptake [mmol/g]	qst [kJ/mol]		p [kPa]	Uptake [mmol/g]	q_st [kJ/mol]		p [kPa]	Uptake [mmol/g]	q_st [kJ/mol]		p [kPa]	Uptake [mmol/g]	q_st [kJ/mol]		p [kPa]	Uptake [mmol/g]	q_st [kJ/mol]
1e-05	3.25064e-07	27.498		1e-05	1.15701e-05	39.6608		1e-05	0.000122828	50.9798		1e-05	0.000162289	50.3093		1e-05	0.000529287	51.7544		1e-05	0.00118587	60.4489		1e-05	0.000510661	65.1843
3.16228e-05	1.24608e-06	27.3028		3.16228e-05	3.75586e-05	39.4774		3.16228e-05	0.000395884	50.8743		3.16228e-05	0.000505158	50.2795		3.16228e-05	0.00165967	51.7471		3.16228e-05	0.00374845	60.4597		3.16228e-05	0.00170091	65.2154
0.0001	3.99757e-06	27.1539		0.0001	0.00011878	39.3706		0.0001	0.00124325	50.904		0.0001	0.00158989	50.3108		0.0001	0.00518755	51.7404		0.0001	0.0119117	60.4965		0.0001	0.00485689	65.2554
0.000316228	1.21913e-05	27.2696		0.000316228	0.000374425	39.379		0.000316228	0.00383244	50.8753		0.000316228	0.00495424	50.2903		0.000316228	0.0163933	51.7699		0.000316228	0.037629	60.5327		0.000316228	0.0156808	65.2911
0.001	3.87375e-05	27.3315		0.001	0.00118935	39.3697		0.001	0.0126249	50.9688		0.001	0.0160373	50.4076		0.001	0.0490876	51.8099		0.001	0.105978	60.7615		0.001	0.0490335	65.6099
0.00316228	0.000126235	27.3486		0.00316228	0.00374458	39.381		0.00316228	0.03894	51.1488		0.00316228	0.050599	50.6733		0.00316228	0.134736	51.9724		0.00316228	0.273552	61.3511		0.00316228	0.144121	66.025
0.01	0.00039388	27.3598		0.01	0.0116737	39.3839		0.01	0.121332	51.6011		0.01	0.154362	51.2927		0.01	0.3074	52.3438		0.01	0.497382	62.2096		0.01	0.387154	67.899
0.0316228	0.00124933	27.3505		0.0316228	0.0365152	39.4526		0.0316228	0.345611	52.7789		0.0316228	0.412437	52.7458		0.0316228	0.527447	52.9761		0.0316228	0.694249	63.2655		0.0316228	0.695656	69.5966
0.1	0.00395589	27.3581		0.1	0.108093	39.6231		0.1	0.685453	54.4111		0.1	0.728347	54.5171		0.1	0.705973	53.7461		0.1	0.832146	64.2837		0.1	0.827121	70.7441
0.316228	0.0124595	27.37		0.316228	0.286602	40.0752		0.316228	0.950497	55.9417		0.316228	0.949688	56.2169		0.316228	0.859884	54.8044		0.316228	0.893647	64.6091		0.316228	0.886565	71.1781
1	0.038624	27.4095		1	0.584449	40.8551		1	1.10763	57.2347		1	1.06863	57.2807		1	0.975863	55.9121		1	0.918232	64.7727		1	0.907912	71.2281
b) Mixture isotherms
VC/N2						TCE/N2						PCE/N2
VC			N2 (p = 101.325 kPa)			TCE			N2 (p = 101.325 kPa)			PCE			N2 (p = 101.325 kPa)
p [kPa]	Uptake [mmol/g]	qst [kJ/mol]	Uptake [mmol/g]	qst [kJ/mol]		p [kPa]	Uptake [mmol/g]	qst [kJ/mol]	Uptake [mmol/g]	qst [kJ/mol]		p [kPa]	Uptake [mmol/g]	qst [kJ/mol]	Uptake [mmol/g]	qst [kJ/mol]
1e-05	1.01904e-05	39.5088	0.19406	16.7782		1e-05	0.000945396	60.5625	0.194321	16.7782		1e-05	0.000362856	65.4019	0.194546	16.7803
3.16228e-05	3.12931e-05	39.5178	0.193865	16.7784		3.16228e-05	0.00313895	60.6811	0.194055	16.7819		3.16228e-05	0.00113508	65.4044	0.194273	16.7796
0.0001	0.000101561	39.5665	0.194283	16.7796		0.0001	0.00975349	60.6749	0.192577	16.7902		0.0001	0.00398226	65.5188	0.193625	16.7845
0.000316228	0.000315075	39.5874	0.194147	16.7749		0.000316228	0.0304382	60.7715	0.188175	16.8112		0.000316228	0.010678	65.4843	0.192099	16.7925
0.001	0.000992479	39.547	0.194406	16.7788		0.001	0.0925913	60.9713	0.175673	16.8831		0.001	0.0402249	65.6911	0.186682	16.8323
0.00316228	0.00313918	39.567	0.193873	16.7801		0.00316228	0.233115	61.4267	0.14653	17.0614		0.00316228	0.123596	66.3509	0.169697	16.9425
0.01	0.00981037	39.5573	0.192589	16.7869		0.01	0.463597	62.2029	0.0962082	17.3915		0.01	0.340834	67.5294	0.124959	17.2465
0.0316228	0.0306279	39.6131	0.189396	16.8077		0.0316228	0.678577	63.3567	0.0507148	17.8074		0.0316228	0.60977	68.9936	0.0682102	17.8004
0.1	0.0924439	39.7657	0.179249	16.8683		0.1	0.803329	64.0455	0.0242124	18.0536		0.1	0.757051	69.9552	0.0343004	18.078
0.316228	0.247833	40.1195	0.153549	17.0244		0.316228	0.880572	64.6819	0.0119372	18.2544		0.316228	0.811003	70.2297	0.0195832	18.4345
1	0.532435	40.8396	0.106817	17.3414		1	0.928552	64.986	0.00452098	18.2961		1	0.865632	70.9612	0.0105722	18.6078

## Sheet: S2.3 TON isotherms
TON
a) Single-component isotherms
ETH				VC				1,1-DCE				cis-1,2-DCE				trans-1,2-DCE				TCE				PCE
p [kPa]	Uptake [mmol/g]	qst [kJ/mol]		p [kPa]	Uptake [mmol/g]	qst [kJ/mol]		p [kPa]	Uptake [mmol/g]	qst [kJ/mol]		p [kPa]	Uptake [mmol/g]	q_st [kJ/mol]		p [kPa]	Uptake [mmol/g]	q_st [kJ/mol]		p [kPa]	Uptake [mmol/g]	q_st [kJ/mol]		p [kPa]	Uptake [mmol/g]	q_st [kJ/mol]
1e-05	3.79675e-07	28.4882		1e-05	1.42629e-05	40.5255		1e-05	0.000178097	51.7683		1e-05	0.000408943	52.741		1e-05	0.00129792	54.5054		1e-05	0.00947893	65.1082		1e-05	0.0717855	75.4382
3.16228e-05	1.11475e-06	27.9679		3.16228e-05	4.63463e-05	40.0727		3.16228e-05	0.000574762	51.6287		3.16228e-05	0.00129223	52.8149		3.16228e-05	0.00414097	54.5296		3.16228e-05	0.0297008	65.1712		3.16228e-05	0.209036	76.3439
0.0001	3.51069e-06	26.9853		0.0001	0.000145358	40.3151		0.0001	0.00182605	51.6822		0.0001	0.0040911	52.8403		0.0001	0.0127975	54.5368		0.0001	0.086925	65.3699		0.0001	0.495231	77.7316
0.000316228	1.10158e-05	26.8976		0.000316228	0.000457966	40.2686		0.000316228	0.00574459	51.7032		0.000316228	0.0129043	52.8671		0.000316228	0.0398747	54.6718		0.000316228	0.251166	66.0993		0.000316228	0.703862	78.8931
0.001	3.57779e-05	27.216		0.001	0.00147302	40.272		0.001	0.0179575	51.7045		0.001	0.0408123	53.1148		0.001	0.119408	55.1421		0.001	0.482063	67.0198		0.001	0.800071	79.5809
0.00316228	0.00011444	27.0853		0.00316228	0.00461293	40.2591		0.00316228	0.0554186	51.8226		0.00316228	0.124099	53.6205		0.00316228	0.321263	56.2873		0.00316228	0.685076	67.896		0.00316228	0.81857	79.6323
0.01	0.000358793	27.0826		0.01	0.0145709	40.2972		0.01	0.156327	52.0755		0.01	0.34084	54.7913		0.01	0.646063	58.1841		0.01	0.782251	68.3313		0.01	0.829792	79.5661
0.0316228	0.00113984	27.0661		0.0316228	0.0448352	40.3737		0.0316228	0.365478	52.6315		0.0316228	0.623072	56.1388		0.0316228	0.932674	60.3363		0.0316228	0.842156	68.9615		0.0316228	0.831224	80.0022
0.1	0.00359096	27.1071		0.1	0.131006	40.5812		0.1	0.617664	53.3023		0.1	0.80813	57.1612		0.1	1.10862	61.9458		0.1	0.927413	70.1548		0.1	0.832044	79.91
0.316228	0.0112928	27.1117		0.316228	0.330281	41.0788		0.316228	0.782661	53.7943		0.316228	0.928194	57.8064		0.316228	1.24402	63.4348		0.316228	0.920816	69.8374		0.316228	0.832164	79.7785
1	0.0351288	27.1422		1	0.634357	41.9657		1	0.893144	54.1937		1	1.02451	58.3955		1	1.32575	64.2861		1	0.965999	69.9323		1	0.831654	79.7965
b) Mixture isotherms
VC/N2						TCE/N2						PCE/N2
VC			N2 (p = 101.325 kPa)			TCE			N2 (p = 101.325 kPa)			PCE			N2 (p = 101.325 kPa)
p [kPa]	Uptake [mmol/g]	qst [kJ/mol]	Uptake [mmol/g]	qst [kJ/mol]		p [kPa]	Uptake [mmol/g]	qst [kJ/mol]	Uptake [mmol/g]	qst [kJ/mol]		p [kPa]	Uptake [mmol/g]	qst [kJ/mol]	Uptake [mmol/g]	qst [kJ/mol]
1e-05	1.19407e-05	40.186	0.201382	16.9555		1e-05	0.00783729	65.3531	0.198991	16.9631		1e-05	0.0574023	75.5516	0.18952	17.0358
3.16228e-05	3.8369e-05	40.4582	0.201376	16.9512		3.16228e-05	0.0241473	65.3684	0.195966	16.9828		3.16228e-05	0.173429	76.2	0.165859	17.2015
0.0001	0.000122978	40.465	0.20132	16.9534		0.0001	0.0759548	65.5806	0.184818	17.0453		0.0001	0.402292	77.3054	0.114966	17.5499
0.000316228	0.000389398	40.462	0.201519	16.9541		0.000316228	0.20705	66.0509	0.158623	17.2171		0.000316228	0.669546	78.9385	0.047797	17.8802
0.001	0.0012134	40.4096	0.201192	16.9536		0.001	0.4337	67	0.109926	17.5574		0.001	0.780394	79.4265	0.0173888	18.124
0.00316228	0.00385748	40.4433	0.200489	16.9562		0.00316228	0.657677	67.9361	0.0587347	17.9775		0.00316228	0.812549	79.4608	0.00796077	17.8733
0.01	0.0121581	40.4568	0.199223	16.9635		0.01	0.783325	68.5753	0.0301203	18.3918		0.01	0.829521	79.9457	0.00304329	17.6155
0.0316228	0.0377865	40.5357	0.194704	16.9865		0.0316228	0.851949	69.3594	0.0212044	18.8344		0.0316228	0.82874	79.5652	0.00331807	17.6478
0.1	0.110449	40.6928	0.181677	17.047		0.1	0.827492	68.8836	0.0180922	18.9636		0.1	0.830988	79.8025	0.00274014	17.5295
0.316228	0.290341	41.1504	0.150044	17.2163		0.316228	0.896037	69.4143	0.0119228	19.0589		0.316228	0.832164	80.0066	0.0022422	17.4196
1	0.581474	41.8984	0.097618	17.517		1	0.931847	69.6481	0.00759793	19.0683		1	0.832097	79.8792	0.00227312	17.464

## Sheet: S2.4 TUN isotherms
TUN
a) Single-component isotherms
ETH				VC				1,1-DCE				cis-1,2-DCE				trans-1,2-DCE				TCE				PCE
p [kPa]	Uptake [mmol/g]	qst [kJ/mol]		p [kPa]	Uptake [mmol/g]	qst [kJ/mol]		p [kPa]	Uptake [mmol/g]	qst [kJ/mol]		p [kPa]	Uptake [mmol/g]	q_st [kJ/mol]		p [kPa]	Uptake [mmol/g]	q_st [kJ/mol]		p [kPa]	Uptake [mmol/g]	q_st [kJ/mol]		p [kPa]	Uptake [mmol/g]	q_st [kJ/mol]
1e-05	4.60508e-07	27.0238		1e-05	1.31499e-05	36.373		1e-05	0.000187052	46.3541		1e-05	0.000321215	48.2585		1e-05	0.000536549	48.5109		1e-05	0.0054512	57.8175		1e-05	0.0579489	66.7593
3.16228e-05	1.30351e-06	24.8537		3.16228e-05	4.13048e-05	36.6099		3.16228e-05	0.000589394	46.2931		3.16228e-05	0.00101111	48.3881		3.16228e-05	0.00165422	48.3606		3.16228e-05	0.0177373	57.9647		3.16228e-05	0.187025	67.5825
0.0001	4.09472e-06	24.6893		0.0001	0.000132189	36.7336		0.0001	0.00189858	46.3744		0.0001	0.00326028	48.4122		0.0001	0.00520605	48.3971		0.0001	0.0555605	58.1872		0.0001	0.485635	69.1355
0.000316228	1.37665e-05	25.2693		0.000316228	0.000411675	36.7102		0.000316228	0.00591266	46.3244		0.000316228	0.0101531	48.3967		0.000316228	0.0164908	48.4297		0.000316228	0.181372	58.926		0.000316228	0.774219	70.7471
0.001	4.1722e-05	25.2748		0.001	0.00130795	36.7093		0.001	0.0187858	46.3945		0.001	0.0323894	48.576		0.001	0.0520835	48.606		0.001	0.555036	61.0518		0.001	0.960821	72.35
0.00316228	0.000133903	25.2149		0.00316228	0.00413813	36.7291		0.00316228	0.0593004	46.5624		0.00316228	0.109685	49.2481		0.00316228	0.158708	49.0448		0.00316228	1.02602	63.8761		0.00316228	1.05707	73.1625
0.01	0.000417765	25.0877		0.01	0.013088	36.7388		0.01	0.192231	47.1586		0.01	0.366764	50.7181		0.01	0.432797	50.0805		0.01	1.25088	65.5135		0.01	1.12952	73.6688
0.0316228	0.00132775	25.1634		0.0316228	0.0408868	36.8		0.0316228	0.574316	48.6429		0.0316228	0.963953	53.4207		0.0316228	0.875139	51.5747		0.0316228	1.3723	66.5898		0.0316228	1.2234	74.3312
0.1	0.00416531	25.1491		0.1	0.126823	36.9933		0.1	1.08593	50.6148		0.1	1.40501	55.779		0.1	1.25067	52.9715		0.1	1.45237	67.3269		0.1	1.28661	74.7316
0.316228	0.0131202	25.1538		0.316228	0.369229	37.5638		0.316228	1.37347	52.0444		0.316228	1.6216	57.2421		0.316228	1.48087	54.2573		0.316228	1.54967	68.2081		0.316228	1.29913	74.9165
1	0.0410734	25.1806		1	0.86962	38.7153		1	1.57127	53.2935		1	1.8109	58.7372		1	1.62443	55.1797		1	1.61045	68.6198		1	1.32193	75.1957
b) Mixture isotherms
VC/N2						TCE/N2						PCE/N2
VC			N2 (p = 101.325 kPa)			TCE			N2 (p = 101.325 kPa)			PCE			N2 (p = 101.325 kPa)
p [kPa]	Uptake [mmol/g]	qst [kJ/mol]	Uptake [mmol/g]	qst [kJ/mol]		p [kPa]	Uptake [mmol/g]	qst [kJ/mol]	Uptake [mmol/g]	qst [kJ/mol]		p [kPa]	Uptake [mmol/g]	qst [kJ/mol]	Uptake [mmol/g]	qst [kJ/mol]
1e-05	1.16297e-05	36.513	0.24316	15.1918		1e-05	0.00497357	58.2134	0.24242	15.2009		1e-05	0.0505048	67.0412	0.239158	15.3064
3.16228e-05	3.69229e-05	36.7148	0.242951	15.1907		3.16228e-05	0.0157136	58.2994	0.24128	15.2221		3.16228e-05	0.160771	67.7271	0.227499	15.5489
0.0001	0.000117467	36.922	0.243428	15.1916		0.0001	0.0503888	58.5387	0.237865	15.2895		0.0001	0.444933	69.2699	0.190405	16.2432
0.000316228	0.000370161	36.844	0.243044	15.1913		0.000316228	0.16221	59.2598	0.22682	15.4995		0.000316228	0.733159	70.8193	0.144239	17.1748
0.001	0.00116217	36.8823	0.243308	15.1976		0.001	0.490906	61.0281	0.186298	16.125		0.001	0.908404	72.0708	0.109475	17.8211
0.00316228	0.0037076	36.9112	0.242621	15.1941		0.00316228	0.981964	63.8061	0.111935	17.2518		0.00316228	1.0393	73.2125	0.080859	18.2804
0.01	0.0117005	36.9349	0.241706	15.2018		0.01	1.25713	65.8751	0.0648157	18.1525		0.01	1.14832	73.9203	0.056201	18.459
0.0316228	0.0363593	36.9743	0.238847	15.2201		0.0316228	1.34765	66.5395	0.0496914	18.6471		0.0316228	1.23207	74.3362	0.03233	18.5848
0.1	0.113301	37.1609	0.231271	15.2851		0.1	1.44015	67.3376	0.034811	18.9118		0.1	1.27233	74.4535	0.020804	18.7152
0.316228	0.334392	37.6634	0.206279	15.4707		0.316228	1.50879	67.9192	0.0238049	19.0659		0.316228	1.29411	74.628	0.0190418	18.9812
1	0.804574	38.7175	0.149442	15.8801		1	1.60162	68.4306	0.0153008	19.2047		1	1.30033	74.7554	0.0181763	19.0695

## Sheet: S2.5 AFI isotherms
AFI
a) Single-component isotherms
ETH				VC				1,1-DCE				cis-1,2-DCE				trans-1,2-DCE				TCE				PCE
p [kPa]	Uptake [mmol/g]	qst [kJ/mol]		p [kPa]	Uptake [mmol/g]	qst [kJ/mol]		p [kPa]	Uptake [mmol/g]	qst [kJ/mol]		p [kPa]	Uptake [mmol/g]	q_st [kJ/mol]		p [kPa]	Uptake [mmol/g]	q_st [kJ/mol]		p [kPa]	Uptake [mmol/g]	q_st [kJ/mol]		p [kPa]	Uptake [mmol/g]	q_st [kJ/mol]
1e-05	1.93594e-07	21.0268		1e-05	5.22703e-06	29.8207		1e-05	0.000140916	39.6309		1e-05	0.00015393	39.8336		1e-05	0.000111594	39.4012		1e-05	0.00317156	49.1115		1e-05	0.0797396	60.5812
3.16228e-05	6.21234e-07	21.1383		3.16228e-05	1.62243e-05	30.0339		3.16228e-05	0.000442893	39.6075		3.16228e-05	0.000486906	39.8021		3.16228e-05	0.000342878	39.502		3.16228e-05	0.0100905	49.2307		3.16228e-05	0.33149	65.1985
0.0001	1.8088e-06	20.8873		0.0001	5.34897e-05	30.282		0.0001	0.001409	39.5915		0.0001	0.00154011	39.7832		0.0001	0.0010909	39.4834		0.0001	0.0324551	49.5164		0.0001	0.932756	73.7494
0.000316228	5.46975e-06	20.3294		0.000316228	0.000162249	30.1055		0.000316228	0.00447706	39.6075		0.000316228	0.00487985	39.8615		0.000316228	0.00345396	39.4693		0.000316228	0.107655	50.5553		0.000316228	1.19573	78.4837
0.001	1.89231e-05	20.7335		0.001	0.000518981	30.1086		0.001	0.0141541	39.6981		0.001	0.0155817	40.007		0.001	0.0108478	39.4972		0.001	0.350961	53.2498		0.001	1.32676	81.2981
0.00316228	6.06382e-05	20.77		0.00316228	0.00164486	30.1305		0.00316228	0.0449813	39.9724		0.00316228	0.0508887	40.5377		0.00316228	0.0341198	39.6604		0.00316228	0.769099	57.6531		0.00316228	1.38481	82.4818
0.01	0.000191765	20.7407		0.01	0.00516411	30.1482		0.01	0.143747	40.7683		0.01	0.174231	42.0974		0.01	0.10524	40.1324		0.01	1.04831	61.7314		0.01	1.38611	82.4995
0.0316228	0.000603099	20.7236		0.0316228	0.0162476	30.1906		0.0316228	0.415742	42.678		0.0316228	0.537139	45.5392		0.0316228	0.29429	41.3028		0.0316228	1.21372	64.9275		0.0316228	1.38694	82.528
0.1	0.0019038	20.7306		0.1	0.0508804	30.3529		0.1	0.799414	45.357		0.1	0.967246	49.493		0.1	0.618206	43.3493		0.1	1.31058	66.8785		0.1	1.38694	82.5316
0.316228	0.00600968	20.7361		0.316228	0.15343	30.8046		0.316228	1.04431	47.6585		0.316228	1.17073	51.9779		0.316228	0.891065	45.4578		0.316228	1.36493	67.9176		0.316228	1.38332	82.4508
1	0.0188277	20.7547		1	0.405855	31.8517		1	1.19412	49.6032		1	1.29215	53.7834		1	1.06852	47.2339		1	1.3865	68.3989		1	1.38694	82.5269
b) Mixture isotherms
VC/N2						TCE/N2						PCE/N2
VC			N2 (p = 101.325 kPa)			TCE			N2 (p = 101.325 kPa)			PCE			N2 (p = 101.325 kPa)
p [kPa]	Uptake [mmol/g]	qst [kJ/mol]	Uptake [mmol/g]	qst [kJ/mol]		p [kPa]	Uptake [mmol/g]	qst [kJ/mol]	Uptake [mmol/g]	qst [kJ/mol]		p [kPa]	Uptake [mmol/g]	qst [kJ/mol]	Uptake [mmol/g]	qst [kJ/mol]
1e-05	4.69682e-06	30.4899	0.137934	13.0301		1e-05	0.00283928	49.3968	0.138	13.0362		1e-05	0.0693651	60.6401	0.131053	13.1989
3.16228e-05	1.45687e-05	30.5258	0.137869	13.0298		3.16228e-05	0.00906518	49.5228	0.137264	13.0493		3.16228e-05	0.280868	64.707	0.107616	13.6425
0.0001	4.65001e-05	30.3717	0.137704	13.0289		0.0001	0.029051	49.7834	0.135303	13.0921		0.0001	0.891949	73.3509	0.0369124	15.1847
0.000316228	0.000151425	30.3698	0.138009	13.0297		0.000316228	0.0949973	50.604	0.128197	13.228		0.000316228	1.22042	79.1702	0.00720316	16.6375
0.001	0.00046688	30.3756	0.137787	13.03		0.001	0.313228	53.1312	0.103214	13.6567		0.001	1.30969	80.9511	0.00278136	17.4975
0.00316228	0.0014788	30.3288	0.13787	13.0331		0.00316228	0.737625	57.5305	0.051433	14.6438		0.00316228	1.37087	82.2092	0.000507684	17.9579
0.01	0.00471177	30.3608	0.13739	13.0365		0.01	1.03427	61.6307	0.0189176	15.7206		0.01	1.38638	82.5087	1.25359e-05	17.0261
0.0316228	0.0148193	30.4021	0.136524	13.0509		0.0316228	1.21258	64.9616	0.00674492	16.4976		0.0316228	1.38694	82.5233	1.80447e-06	14.6113
0.1	0.0462349	30.5319	0.133487	13.096		0.1	1.30649	66.8452	0.00264208	16.8242		0.1	1.38165	82.4161	0.000103849	17.6615
0.316228	0.139311	30.9257	0.12446	13.2268		0.316228	1.35987	67.8576	0.000885272	17.1548		0.316228	1.38694	82.5202	3.28387e-06	19.6507
1	0.373355	31.8763	0.100319	13.5628		1	1.37571	68.1959	0.00035844	17.129		1	1.38694	82.5325	2.25956e-06	15.8404

## Sheet: S2.6 BEA isotherms
BEA
a) Single-component isotherms
ETH				VC				1,1-DCE				cis-1,2-DCE				trans-1,2-DCE				TCE				PCE
p [kPa]	Uptake [mmol/g]	qst [kJ/mol]		p [kPa]	Uptake [mmol/g]	qst [kJ/mol]		p [kPa]	Uptake [mmol/g]	qst [kJ/mol]		p [kPa]	Uptake [mmol/g]	q_st [kJ/mol]		p [kPa]	Uptake [mmol/g]	q_st [kJ/mol]		p [kPa]	Uptake [mmol/g]	q_st [kJ/mol]		p [kPa]	Uptake [mmol/g]	q_st [kJ/mol]
1e-05	3.96578e-07	19.6321		1e-05	8.93926e-06	32.0028		1e-05	0.000141718	41.1809		1e-05	0.000234787	43.0124		1e-05	0.000212641	42.5316		1e-05	0.00275875	50.7721		1e-05	0.0214514	57.0357
3.16228e-05	1.11497e-06	21.7938		3.16228e-05	2.7767e-05	32.0666		3.16228e-05	0.000451248	41.1445		3.16228e-05	0.000734252	42.7613		3.16228e-05	0.000672548	42.6532		3.16228e-05	0.00879632	50.8341		3.16228e-05	0.0712124	57.5287
0.0001	3.51719e-06	20.713		0.0001	9.07839e-05	31.9955		0.0001	0.0014334	41.0955		0.0001	0.00234879	42.8565		0.0001	0.00211569	42.6277		0.0001	0.0284075	50.9754		0.0001	0.297847	59.7459
0.000316228	9.62515e-06	20.6912		0.000316228	0.000283235	32.0402		0.000316228	0.00454904	41.1295		0.000316228	0.00745196	42.8688		0.000316228	0.00672691	42.5944		0.000316228	0.0944774	51.3744		0.000316228	1.23545	66.1917
0.001	3.09624e-05	20.9116		0.001	0.000896657	32.0696		0.001	0.0144972	41.1562		0.001	0.0239047	42.9588		0.001	0.0213018	42.6937		0.001	0.351074	52.8094		0.001	1.64774	69.6221
0.00316228	9.76818e-05	20.9656		0.00316228	0.00282424	32.0671		0.00316228	0.0461598	41.2746		0.00316228	0.077809	43.2404		0.00316228	0.0675264	42.801		0.00316228	1.14844	56.7079		0.00316228	1.86264	72.0042
0.01	0.000302579	21.0965		0.01	0.0089631	32.0778		0.01	0.150628	41.6685		0.01	0.274611	44.2936		0.01	0.215756	43.2067		0.01	1.68021	59.7949		0.01	1.99931	73.5653
0.0316228	0.000962209	21.0942		0.0316228	0.0284427	32.1159		0.0316228	0.514024	42.9892		0.0316228	1.03562	47.8354		0.0316228	0.65839	44.5019		0.0316228	1.90773	61.4979		0.0316228	2.05687	74.2281
0.1	0.00306252	21.108		0.1	0.0897878	32.264		0.1	1.37843	46.0868		0.1	1.82733	51.3152		0.1	1.37585	46.862		0.1	2.05346	62.6877		0.1	2.06943	74.3273
0.316228	0.00968906	21.1175		0.316228	0.284218	32.7131		0.316228	1.91898	48.2564		0.316228	2.12411	52.9909		0.316228	1.83359	48.7925		0.316228	2.15382	63.6834		0.316228	2.07975	74.4156
1	0.030481	21.118		1	0.828039	33.9828		1	2.15946	49.4483		1	2.35061	54.4927		1	2.0895	50.0875		1	2.23809	64.3527		1	2.13869	75.0201
b) Mixture isotherms
VC/N2						TCE/N2						PCE/N2
VC			N2 (p = 101.325 kPa)			TCE			N2 (p = 101.325 kPa)			PCE			N2 (p = 101.325 kPa)
p [kPa]	Uptake [mmol/g]	qst [kJ/mol]	Uptake [mmol/g]	qst [kJ/mol]		p [kPa]	Uptake [mmol/g]	qst [kJ/mol]	Uptake [mmol/g]	qst [kJ/mol]		p [kPa]	Uptake [mmol/g]	qst [kJ/mol]	Uptake [mmol/g]	qst [kJ/mol]
1e-05	8.75723e-06	32.2743	0.224256	12.8954		1e-05	0.0026348	51.0803	0.224542	12.8985		1e-05	0.0201232	57.3447	0.223011	12.9267
3.16228e-05	2.65805e-05	32.4045	0.224284	12.8971		3.16228e-05	0.00823963	51.0866	0.224419	12.9054		3.16228e-05	0.0668354	57.7995	0.220826	13.0032
0.0001	8.31384e-05	32.335	0.224155	12.8936		0.0001	0.026789	51.2483	0.223179	12.9277		0.0001	0.265869	59.6909	0.206656	13.3098
0.000316228	0.000263	32.1052	0.224455	12.8967		0.000316228	0.088453	51.5783	0.219337	13.0023		0.000316228	1.13074	65.6329	0.114646	14.7291
0.001	0.000848618	32.2853	0.224282	12.896		0.001	0.316278	52.8305	0.201933	13.2739		0.001	1.60499	69.3279	0.050977	15.976
0.00316228	0.00265998	32.2492	0.223781	12.8971		0.00316228	1.05264	56.4316	0.12818	14.2344		0.00316228	1.81558	71.5193	0.0261529	16.5872
0.01	0.00844236	32.2702	0.223656	12.9015		0.01	1.64468	59.654	0.0549221	15.3305		0.01	1.98548	73.4316	0.00951149	16.8111
0.0316228	0.0265985	32.2913	0.222661	12.9141		0.0316228	1.89363	61.4454	0.0255573	15.9243		0.0316228	2.04431	74.0555	0.00409772	16.8769
0.1	0.0844305	32.4364	0.219174	12.9608		0.1	2.06085	62.8735	0.0116792	16.265		0.1	2.07765	74.3925	0.000677172	16.5384
0.316228	0.264335	32.8529	0.207433	13.1049		0.316228	2.15474	63.6935	0.00658344	16.5057		0.316228	2.07503	74.3434	0.000940888	16.7119
1	0.770931	34.002	0.170326	13.5268		1	2.23116	64.3587	0.00413294	16.6961		1	2.08041	74.4489	0.000300634	16.2357

## Sheet: S2.7 EUO isotherms
EUO
a) Single-component isotherms
ETH				VC				1,1-DCE				cis-1,2-DCE				trans-1,2-DCE				TCE				PCE
p [kPa]	Uptake [mmol/g]	qst [kJ/mol]		p [kPa]	Uptake [mmol/g]	qst [kJ/mol]		p [kPa]	Uptake [mmol/g]	qst [kJ/mol]		p [kPa]	Uptake [mmol/g]	q_st [kJ/mol]		p [kPa]	Uptake [mmol/g]	q_st [kJ/mol]		p [kPa]	Uptake [mmol/g]	q_st [kJ/mol]		p [kPa]	Uptake [mmol/g]	q_st [kJ/mol]
1e-05	4.4766e-07	26.7449		1e-05	1.74364e-05	37.7681		1e-05	0.000578531	49.8456		1e-05	0.000716559	50.451		1e-05	0.000471794	47.7607		1e-05	0.0172978	61.192		1e-05	0.278403	72.9474
3.16228e-05	1.22688e-06	25.5558		3.16228e-05	5.44668e-05	37.815		3.16228e-05	0.00184625	49.8993		3.16228e-05	0.00223072	50.3686		3.16228e-05	0.00149699	47.7329		3.16228e-05	0.0535785	61.2115		3.16228e-05	0.5187	73.5046
0.0001	4.20447e-06	25.557		0.0001	0.000172962	37.6124		0.0001	0.00578145	49.8512		0.0001	0.00711651	50.4336		0.0001	0.00474459	47.7478		0.0001	0.156127	61.4793		0.0001	0.78603	74.7653
0.000316228	1.27425e-05	25.1294		0.000316228	0.000547346	37.7087		0.000316228	0.0183676	49.9323		0.000316228	0.0222123	50.4318		0.000316228	0.0147643	47.7493		0.000316228	0.396933	62.299		0.000316228	1.03071	76.3777
0.001	3.9968e-05	25.3065		0.001	0.00172139	37.6397		0.001	0.0564333	49.9991		0.001	0.0695075	50.5775		0.001	0.0457489	47.8271		0.001	0.781316	64.3793		0.001	1.14432	77.241
0.00316228	0.000124115	25.2968		0.00316228	0.0054345	37.6867		0.00316228	0.166384	50.158		0.00316228	0.208437	50.9892		0.00316228	0.133321	48.0272		0.00316228	1.04762	66.1119		0.00316228	1.17338	77.4613
0.01	0.000395202	25.2182		0.01	0.0170996	37.7012		0.01	0.446424	50.806		0.01	0.571208	52.4568		0.01	0.344001	48.6789		0.01	1.14419	66.8702		0.01	1.1834	77.5644
0.0316228	0.00124839	25.2202		0.0316228	0.0524211	37.7315		0.0316228	0.861095	52.051		0.0316228	1.00257	54.5189		0.0316228	0.659297	49.8001		0.0316228	1.17581	67.0735		0.0316228	1.18834	77.5827
0.1	0.00393223	25.2142		0.1	0.154175	37.8462		0.1	1.09649	52.9549		0.1	1.18048	55.7674		0.1	0.923715	51.0161		0.1	1.18602	67.1788		0.1	1.18812	77.5877
0.316228	0.0123563	25.2195		0.316228	0.398792	38.1692		0.316228	1.19171	53.556		0.316228	1.30772	57.2665		0.316228	1.07921	51.816		0.316228	1.19638	67.3121		0.316228	1.18856	77.5957
1	0.0383153	25.2306		1	0.779569	38.8327		1	1.2738	54.3256		1	1.4915	59.4989		1	1.16273	52.3329		1	1.20565	67.3499		1	1.18881	77.5972
b) Mixture isotherms
VC/N2						TCE/N2						PCE/N2
VC			N2 (p = 101.325 kPa)			TCE			N2 (p = 101.325 kPa)			PCE			N2 (p = 101.325 kPa)
p [kPa]	Uptake [mmol/g]	qst [kJ/mol]	Uptake [mmol/g]	qst [kJ/mol]		p [kPa]	Uptake [mmol/g]	qst [kJ/mol]	Uptake [mmol/g]	qst [kJ/mol]		p [kPa]	Uptake [mmol/g]	qst [kJ/mol]	Uptake [mmol/g]	qst [kJ/mol]
1e-05	1.46743e-05	37.7857	0.206463	15.4067		1e-05	0.0148192	61.309	0.204309	15.4162		1e-05	0.246396	73.048	0.165949	15.6166
3.16228e-05	4.62371e-05	37.8806	0.206225	15.4075		3.16228e-05	0.0453648	61.3586	0.199152	15.4364		3.16228e-05	0.472914	73.5196	0.128446	15.9121
0.0001	0.000148069	37.7342	0.206598	15.4059		0.0001	0.133057	61.5332	0.184783	15.5073		0.0001	0.733243	74.6148	0.0848677	16.3892
0.000316228	0.00046836	37.8088	0.206747	15.4091		0.000316228	0.346266	62.2194	0.149397	15.7203		0.000316228	0.992796	76.2169	0.0393944	16.9694
0.001	0.00146321	37.7769	0.205966	15.4072		0.001	0.730659	64.1566	0.0844473	16.2366		0.001	1.13142	77.176	0.0120336	17.3206
0.00316228	0.00460921	37.78	0.205327	15.4082		0.00316228	1.02385	66.0411	0.0326544	16.781		0.00316228	1.16888	77.4313	0.00440888	17.3373
0.01	0.0147258	37.8091	0.204385	15.4144		0.01	1.13222	66.8199	0.0123586	17.0491		0.01	1.18442	77.5527	0.00105734	17.2514
0.0316228	0.0448998	37.8258	0.199994	15.4297		0.0316228	1.17097	67.0723	0.00493712	17.2264		0.0316228	1.18596	77.5631	0.000797717	17.2584
0.1	0.133169	37.9144	0.187263	15.4686		0.1	1.18232	67.2015	0.0026721	17.3125		0.1	1.18762	77.5864	0.000435876	17.2547
0.316228	0.354478	38.1992	0.154458	15.591		0.316228	1.18651	67.2558	0.00190621	17.4863		0.316228	1.18788	77.5718	0.000395432	17.3085
1	0.728997	38.8414	0.0992908	15.8777		1	1.18942	67.2666	0.00170649	17.5409		1	1.18843	77.5736	0.000257331	17.0737

## Sheet: S2.8 FAU isotherms
FAU
a) Single-component isotherms
ETH				VC				1,1-DCE				cis-1,2-DCE				trans-1,2-DCE				TCE				PCE
p [kPa]	Uptake [mmol/g]	qst [kJ/mol]		p [kPa]	Uptake [mmol/g]	qst [kJ/mol]		p [kPa]	Uptake [mmol/g]	qst [kJ/mol]		p [kPa]	Uptake [mmol/g]	q_st [kJ/mol]		p [kPa]	Uptake [mmol/g]	q_st [kJ/mol]		p [kPa]	Uptake [mmol/g]	q_st [kJ/mol]		p [kPa]	Uptake [mmol/g]	q_st [kJ/mol]
1e-05	n/a	n/a		1e-05	6.84802e-07	21.7241		1e-05	5.28338e-06	28.9144		1e-05	5.99418e-06	29.3519		1e-05	5.8945e-06	28.7114		1e-05	4.88116e-05	35.3414		1e-05	0.000396496	41.5532
3.16228e-05	n/a	n/a		3.16228e-05	1.70334e-06	21.8636		3.16228e-05	1.56941e-05	27.4803		3.16228e-05	1.88711e-05	29.1572		3.16228e-05	2.1723e-05	29.0957		3.16228e-05	0.000158488	35.2982		3.16228e-05	0.00125493	41.4968
0.0001	6.58797e-07	15.0297		0.0001	6.37559e-06	21.7241		0.0001	5.22963e-05	28.1762		0.0001	6.14024e-05	29.4516		0.0001	6.55113e-05	29.3191		0.0001	0.00050557	35.3222		0.0001	0.00402909	41.6562
0.000316228	2.17143e-06	15.0677		0.000316228	1.91528e-05	22.2325		0.000316228	0.000158818	28.3569		0.000316228	0.000200326	29.5983		0.000316228	0.000206953	29.3952		0.000316228	0.00159112	35.3928		0.000316228	0.0133626	42.0069
0.001	7.63251e-06	15.0437		0.001	6.25813e-05	22.4012		0.001	0.000500096	28.2985		0.001	0.000626217	29.2869		0.001	0.000655802	29.4037		0.001	0.0051147	35.5528		0.001	0.0511577	43.5109
0.00316228	2.10208e-05	15.401		0.00316228	0.000194757	22.0843		0.00316228	0.00158594	28.2185		0.00316228	0.00198668	29.3537		0.00316228	0.00207632	29.4358		0.00316228	0.0167203	35.7376		0.00316228	1.65472	63.6389
0.01	6.54809e-05	14.9499		0.01	0.000623976	22.1232		0.01	0.0050431	28.2659		0.01	0.00628588	29.3954		0.01	0.00658615	29.4488		0.01	0.0606954	36.816		0.01	2.34915	69.0595
0.0316228	0.000201262	15.3585		0.0316228	0.00200123	22.2336		0.0316228	0.0162414	28.4343		0.0316228	0.0206129	29.6692		0.0316228	0.02129	29.6164		0.0316228	0.409904	43.0404		0.0316228	2.52724	71.6042
0.1	0.000652022	15.378		0.1	0.0063411	22.1994		0.1	0.0543474	28.8384		0.1	0.0732192	30.5663		0.1	0.0729919	30.1909		0.1	2.49188	57.9874		0.1	2.66905	73.5871
0.316228	0.0020583	15.3026		0.316228	0.0201686	22.2793		0.316228	0.210098	30.3602		0.316228	0.433859	35.7831		0.316228	0.319694	32.6134		0.316228	2.71387	60.1749		0.316228	2.75831	74.6149
1	0.00657657	15.3396		1	0.065642	22.5237		1	1.46954	38.324		1	2.74869	49.7271		1	2.17242	42.8747		1	2.94547	62.5456		1	2.77385	75.2482
	n/a = data not available, number of accepted insertions too small
b) Mixture isotherms
VC/N2						TCE/N2						PCE/N2
VC			N2 (p = 101.325 kPa)			TCE			N2 (p = 101.325 kPa)			PCE			N2 (p = 101.325 kPa)
p [kPa]	Uptake [mmol/g]	qst [kJ/mol]	Uptake [mmol/g]	qst [kJ/mol]		p [kPa]	Uptake [mmol/g]	qst [kJ/mol]	Uptake [mmol/g]	qst [kJ/mol]		p [kPa]	Uptake [mmol/g]	qst [kJ/mol]	Uptake [mmol/g]	qst [kJ/mol]
1e-05	5.95951e-07	21.7241	0.117564	9.75746		1e-05	5.02679e-05	36.0022	0.117711	9.75809		1e-05	0.000411622	41.9878	0.117242	9.75848
3.16228e-05	2.27111e-06	22.9561	0.117489	9.75686		3.16228e-05	0.000161609	35.7008	0.117569	9.75814		3.16228e-05	0.00128474	41.9159	0.117402	9.76329
0.0001	5.80131e-06	22.0657	0.117642	9.75945		0.0001	0.000514063	35.7047	0.117635	9.76057		0.0001	0.00412319	42.0319	0.117319	9.76856
0.000316228	2.02905e-05	22.3779	0.117594	9.75544		0.000316228	0.00161742	35.6593	0.117589	9.76312		0.000316228	0.0135534	42.3594	0.117605	9.79373
0.001	6.38664e-05	22.2549	0.117412	9.75473		0.001	0.00517818	35.7586	0.117538	9.77186		0.001	0.0527258	43.8976	0.118288	9.90223
0.00316228	0.000200281	22.3218	0.117487	9.75663		0.00316228	0.0170483	36.0617	0.117793	9.7968		0.00316228	1.15317	60.586	0.0891372	12.0279
0.01	0.000632322	22.3496	0.117641	9.76089		0.01	0.061055	37.0364	0.118319	9.90379		0.01	2.33216	68.8685	0.0239538	16.0549
0.0316228	0.0019915	22.3334	0.117551	9.76131		0.0316228	0.398123	42.9734	0.116742	10.5859		0.0316228	2.51598	71.3984	0.0129671	16.7208
0.1	0.00630401	22.3686	0.117589	9.76997		0.1	2.47314	57.9171	0.0333184	15.2192		0.1	2.65282	73.3106	0.00761489	17.2245
0.316228	0.0201703	22.4539	0.117446	9.78798		0.316228	2.74435	60.521	0.0170867	15.9868		0.316228	2.65503	73.4049	0.00713115	17.2503
1	0.0656593	22.7098	0.11737	9.85641		1	2.94876	62.6097	0.00840363	16.5296		1	2.79565	75.2433	0.00341759	17.7086

[truncated: 8 more sheets: S2.9 IFR isotherms, S2.10 MEI isotherms, S2.11 MOR isotherms, S2.12 MTW isotherms, S2.13 IWR isotherms, S2.14 MSE isotherms, S2.15 CFI isotherms, S2.16 DON isotherms]
